# Supplementary material for: Translation and psychometric evaluation of chronic illness anticipated stigma scale (CIASS) among patients in Ethiopia
Source: PLoS One. 2022 Jan 21;17(1):e0262744. doi: 10.1371/journal.pone.0262744 (PMC8782391; doi:10.1371/journal.pone.0262744)
Supplement: S1 Data — (XLSX) [file pone.0262744.s002.xlsx]

## Sheet: anticipated stigma tool validat
N106Education	N107MaritalStatus	N108Occupation	N109Monthlyincome	N110Information	N110ATV	N110BRadio	N110Cmegazinewspap	N111Contagion	N112Followup	N201Medicaldx	N202AdditionalDx	N203comorbidity	N204Yearsofdiagnosis	N205AAnalgesic	N205BCardiac	N205CART	N205DCancer	N205ERespiratory	N205FEndocrine	N205GPsychotic	N205HNeurologic	N205IOther	N206Cigaretesmoking	N207Howmany	N208Chatchewing	UniqueKey	Item_1	Item_2	Item_3	Item_4	Item_5	Item_6	Item_7	Item_8	Item_9	Item_10	Item_11	Item_12	QOL1	QOL2	QOL3	QOL4	QOL5	QOL6	QOL7	QOL8	QOL9	QOL10	QOL11
1	5	2	2500	1	1	2	2	1	1	3 - DM	1	1	13	2	1	2	2	2	1	2	2	2	0	0	0	1	1	1	2	2	1	1	2	1	2	1	1	1	4	4	5	5	2	3	3	2	4	3	3
1	2	1	1300	1	1	2	2	1	1	1 - Hypertension	1	1	2	1	1	2	2	2	2	2	2	1	1	40	1	2	1	1	1	1	2	1	1	1	1	3	1	1	4	5	3	3	3	4	3	3	4	3	2
4	2	1	3445	2	2	2	2	2	1	9 - Others	2	0	1	2	2	2	2	2	2	2	2	1	0	#NULL!	0	3	5	5	5	5	2	2	2	2	2	2	2	2	4	2	4	3	2	3	3	3	3	2	2
4	2	2	10000	1	2	1	2	1	1	9 - Others	2	0	2	1	2	2	2	2	2	2	2	1	0	#NULL!	0	4	5	5	5	5	5	5	5	5	1	1	1	1	2	2	3	5	1	1	1	1	1	1	1
1	2	2	1000	2	2	2	2	1	1	7 - Cancer	2	0	1	2	1	2	1	2	2	2	2	2	0	#NULL!	0	5	4	3	3	4	2	1	1	1	1	1	1	1	4	3	3	4	2	2	3	3	5	2	3
4	2	1	1200	1	1	1	1	2	1	5 -Neurologic	2	0	20	2	2	2	2	2	2	2	1	2	0	#NULL!	0	6	5	5	5	5	2	2	2	2	2	2	2	2	4	2	3	4	4	2	2	2	4	2	2
6	1	1	4500	1	1	2	2	1	1	3 - DM	2	0	1	2	2	2	2	2	1	2	2	2	0	#NULL!	0	7	2	1	1	2	2	2	1	2	1	1	2	2	4	4	3	5	4	4	3	4	3	5	5
6	2	1	1600	1	1	2	2	1	1	9 - Others	2	0	2	1	2	2	2	2	2	2	2	1	0	#NULL!	0	8	3	4	4	4	3	2	2	3	4	4	2	2	4	3	4	5	4	4	3	3	3	3	4
4	1	2	1500	1	1	1	2	1	1	3 - DM	2	0	1	2	2	2	2	2	1	2	2	2	0	#NULL!	2	9	2	2	2	2	2	2	2	2	2	2	2	2	4	4	3	5	4	4	4	4	4	4	4
4	3	2	1300	1	1	2	2	2	1	9 - Others	2	0	1	1	2	2	2	2	2	2	2	1	0	0	0	10	3	2	3	2	5	5	5	5	4	2	2	2	3	3	1	3	2	2	3	3	3	1	1
4	2	1	3000	1	1	1	2	1	1	9 - Others	1	3	3	1	2	2	2	1	2	2	2	1	0	#NULL!	0	11	2	2	2	2	2	2	2	2	2	2	2	2	3	3	3	4	2	4	3	2	4	2	3
4	2	1	5000	1	1	2	1	1	1	9 - Others	1	1	6	1	2	2	2	2	2	2	2	1	0	#NULL!	0	12	2	1	2	2	2	2	2	2	2	2	1	1	3	3	2	4	2	4	3	2	4	2	3
6	2	3	12000	1	1	1	2	1	1	9 - Others	1	1	2	2	2	2	2	2	2	2	2	1	0	0	0	13	1	2	2	2	2	2	2	2	1	2	2	1	4	2	3	5	3	3	3	3	3	3	3
3	5	2	1000	1	1	2	2	1	1	1 - Hypertension	2	0	1	2	1	2	2	2	2	2	2	2	0	#NULL!	0	14	2	2	2	1	2	1	2	1	1	2	2	1	3	2	5	4	3	3	3	2	3	1	1
3	2	2	4000	1	1	1	2	1	1	3 - DM	2	0	7	2	2	2	2	2	1	2	2	2	0	#NULL!	0	16	1	1	1	1	1	3	1	2	1	2	2	1	4	5	2	5	4	4	4	3	4	4	3
4	2	2	500	1	1	2	2	1	1	3 - DM	2	0	8	2	2	2	2	2	1	2	2	2	0	0	0	17	1	1	1	1	2	2	2	1	1	1	1	1	1	4	2	5	4	4	3	4	4	4	3
1	2	2	3500	1	1	2	2	1	1	3 - DM	1	2	10	1	1	2	2	1	2	2	2	2	1	0	1	18	1	2	1	2	1	2	1	2	1	2	1	1	3	4	3	2	3	4	3	3	5	1	1
4	1	2	2000	1	1	2	2	1	1	3 - DM	2	0	1	2	2	2	2	2	1	2	2	2	0	#NULL!	0	19	1	1	1	1	2	2	1	2	2	1	1	1	4	5	4	5	4	4	3	4	3	4	4
1	5	2	4500	1	1	1	2	1	1	2 - CHF	1	1	6	2	1	2	2	2	2	2	2	1	0	#NULL!	0	20	2	1	1	2	2	1	2	1	1	1	1	1	2	3	2	5	2	4	3	2	4	2	2
1	2	2	2000	1	1	1	2	1	1	4 - Asthma	2	0	13	2	2	2	2	1	2	2	2	2	0	#NULL!	0	22	2	2	3	2	1	1	2	2	1	2	2	2	2	3	2	4	2	2	3	2	3	1	2
1	2	2	1000	1	2	1	2	1	1	2 - CHF	2	0	2	2	1	2	2	2	2	2	2	2	0	#NULL!	0	23	2	2	3	2	1	1	1	1	1	2	2	2	2	3	1	5	2	2	3	2	3	1	2
6	2	1	3000	1	1	1	2	1	1	4 - Asthma	2	0	10	2	2	2	2	1	2	2	2	2	0	#NULL!	1	24	2	1	2	3	1	1	2	2	2	3	4	2	2	2	1	5	4	3	4	3	3	3	4
2	2	2	1500	1	1	1	2	1	1	2 - CHF	1	1	2	2	1	2	2	2	2	2	2	2	0	#NULL!	0	25	3	3	2	2	2	2	2	2	2	2	2	2	4	4	2	2	3	3	3	2	4	3	3
4	1	2	300	1	1	1	1	1	1	4 - Asthma	2	0	4	2	2	2	2	1	2	2	2	2	0	#NULL!	0	26	1	1	1	1	2	2	2	2	2	2	2	2	4	4	3	5	4	4	3	3	3	4	4
5	3	2	5000	1	1	2	2	1	1	3 - DM	1	1	6	2	1	2	2	2	1	2	2	2	0	#NULL!	0	27	2	1	2	2	2	2	2	2	2	3	2	2	1	3	2	4	4	3	2	3	3	3	2
2	1	2	2000	2	2	2	2	1	1	9 - Others	2	0	1	1	2	2	2	2	2	2	2	1	0	#NULL!	0	28	3	3	4	4	1	2	2	2	2	5	1	2	3	2	2	2	3	3	4	3	3	1	2
2	2	2	1000	1	1	1	2	1	1	1 - Hypertension	1	2	15	2	1	2	2	1	1	2	2	2	0	#NULL!	0	29	2	3	2	3	1	1	1	1	2	2	3	2	3	3	3	5	3	3	3	2	3	1	1
3	2	1	1206	1	1	1	2	1	1	1 - Hypertension	2	0	10	2	1	2	2	2	2	2	2	2	0	#NULL!	0	30	1	2	1	2	2	2	2	2	2	1	5	5	2	1	2	3	2	1	3	3	3	3	2
1	2	2	500	2	2	2	2	1	1	1 - Hypertension	2	0	6	2	1	2	2	2	2	2	2	1	0	#NULL!	0	31	2	2	2	2	2	2	2	3	1	1	4	2	2	2	2	2	3	4	4	3	2	4	3
3	2	2	1000	1	2	1	2	1	1	3 - DM	2	0	3	2	2	2	2	2	1	2	2	2	0	#NULL!	0	32	2	2	1	3	2	2	1	2	2	2	2	2	2	2	3	3	3	3	3	3	4	3	3
3	2	2	2000	1	2	1	2	1	1	2 - CHF	1	1	3	1	1	2	2	2	2	2	2	1	0	#NULL!	0	33	1	2	1	2	2	3	1	1	2	1	3	2	3	3	4	4	3	3	4	4	4	3	3
6	2	1	6000	1	1	2	1	1	1	1 - Hypertension	2	0	1	2	2	2	2	2	2	2	2	1	0	#NULL!	0	34	2	2	1	2	2	2	3	2	2	2	3	2	4	3	4	5	2	2	3	3	4	3	3
1	2	2	1000	1	1	1	2	1	1	1 - Hypertension	2	0	9	2	2	2	2	2	2	2	2	1	0	#NULL!	0	35	1	2	2	1	1	2	2	2	3	2	3	2	4	4	3	3	3	3	2	3	3	3	4
4	2	1	1700	1	1	1	1	1	1	1 - Hypertension	1	1	3	2	1	2	2	2	2	2	2	1	0	#NULL!	0	36	3	2	1	2	1	2	3	2	2	3	3	2	2	2	4	5	3	4	3	3	2	3	4
4	2	2	1000	1	1	1	1	1	1	1 - Hypertension	2	0	10	2	2	2	2	2	2	2	2	1	0	#NULL!	0	37	1	1	1	1	1	1	1	1	1	1	1	1	4	3	3	4	3	3	3	3	4	2	4
1	2	2	3000	1	1	2	2	1	1	1 - Hypertension	2	0	8	2	2	2	2	2	2	2	2	1	0	#NULL!	0	38	3	3	3	2	2	2	2	2	2	1	2	1	4	3	3	4	4	4	3	3	4	4	4
4	2	2	2000	1	1	1	2	1	1	1 - Hypertension	1	1	6	1	2	2	2	1	2	2	2	1	0	#NULL!	0	39	2	1	1	2	1	2	1	2	1	1	1	1	4	3	1	4	3	3	2	3	4	3	3
2	2	2	2000	1	1	1	2	2	2	9 - Others	1	2	2	2	2	2	2	2	2	2	2	1	0	0	0	40	2	2	2	2	1	1	1	1	2	2	2	2	3	3	4	5	2	2	2	2	2	2	2
2	2	2	2000	1	1	1	2	2	1	3 - DM	1	1	12	1	2	2	2	2	1	2	2	1	0	0	0	42	2	2	2	2	2	2	1	1	1	1	2	2	5	5	2	2	1	1	1	1	1	2	2
1	1	2	1000	1	2	1	2	2	2	8 - Mental illness	2	0	2	1	2	2	2	2	2	1	2	2	0	#NULL!	0	43	2	2	2	2	2	1	1	1	2	2	2	2	4	4	2	2	3	3	3	4	4	2	2
2	3	2	4000	1	1	1	2	1	1	1 - Hypertension	1	1	10	1	1	2	2	1	2	2	2	1	1	#NULL!	1	44	1	1	2	2	2	2	2	2	1	1	2	2	4	2	2	2	3	2	2	3	4	4	2
2	2	1	3000	1	1	1	2	1	1	2 - CHF	1	1	8	1	1	2	2	2	1	2	2	1	0	#NULL!	0	45	2	1	1	2	2	1	1	1	2	2	2	2	2	1	2	3	1	1	1	1	1	1	2
5	2	1	5000	1	1	1	2	2	1	3 - DM	2	0	5	1	1	2	2	2	1	2	2	1	0	0	0	46	1	1	1	1	1	1	1	1	2	2	1	1	1	2	1	1	1	2	3	3	2	4	4
6	2	1	9000	1	1	2	2	1	1	9 - Others	2	0	2	1	2	2	2	2	2	2	2	1	0	#NULL!	1	47	2	3	3	4	1	2	1	3	1	1	1	1	3	3	2	1	3	3	3	2	2	3	3
1	2	2	1000	2	2	2	2	1	1	1 - Hypertension	1	1	2	2	1	2	2	2	2	2	2	2	0	#NULL!	0	48	1	2	1	2	1	1	1	1	2	2	2	2	2	3	3	3	1	2	2	1	2	3	2
1	5	2	1600	1	1	2	2	1	1	2 - CHF	2	0	2	2	1	2	2	2	2	2	2	2	0	#NULL!	0	49	2	1	2	1	1	1	2	1	2	2	1	2	2	3	1	2	4	3	4	3	4	4	3
1	2	2	500	1	2	2	1	1	1	9 - Others	1	1	3	2	2	2	2	2	2	2	2	1	0	#NULL!	0	51	2	2	2	2	1	1	1	1	2	2	2	2	2	4	3	4	4	4	4	3	3	4	4
5	4	2	2100	1	1	1	2	1	1	6 - HIV/AIDS	1	1	12	2	1	1	2	2	2	2	2	2	0	#NULL!	0	53	5	5	5	5	1	1	4	4	2	2	4	4	2	2	1	4	4	4	3	3	4	4	4
4	2	2	8000	1	1	1	2	1	1	6 - HIV/AIDS	2	0	5	2	2	1	2	2	2	2	2	2	0	#NULL!	0	54	1	1	1	1	2	2	1	1	2	2	2	2	4	4	2	4	4	4	4	4	4	5	5
3	2	2	1000	1	1	2	2	1	1	6 - HIV/AIDS	2	0	12	2	2	1	2	2	2	2	2	2	0	#NULL!	0	55	3	2	3	2	2	2	3	2	2	3	3	2	4	4	1	1	4	4	3	4	4	5	5
5	4	2	2500	1	1	1	2	1	1	6 - HIV/AIDS	1	1	13	2	2	1	2	2	2	2	2	1	0	#NULL!	0	56	1	2	2	1	1	1	1	1	1	1	1	1	3	4	1	4	3	4	3	3	2	3	3
6	2	1	4000	1	1	2	2	1	1	6 - HIV/AIDS	2	0	12	2	2	1	2	2	2	2	2	2	0	#NULL!	0	57	1	1	1	1	1	1	1	1	1	1	1	1	4	5	3	4	5	5	5	5	4	5	5
5	2	1	7152	1	1	2	2	1	1	6 - HIV/AIDS	1	3	14	2	1	1	2	2	2	2	2	1	0	#NULL!	0	58	1	1	1	1	1	1	1	1	1	1	1	1	4	4	1	1	4	4	4	4	3	3	5
5	2	2	2000	1	2	1	2	2	1	6 - HIV/AIDS	2	0	10	2	2	1	2	2	2	2	2	2	0	#NULL!	0	59	2	2	2	2	2	1	1	2	2	1	2	1	3	3	1	4	4	3	4	4	1	4	4
5	2	2	2000	1	1	2	2	2	1	6 - HIV/AIDS	2	0	10	2	2	1	2	2	2	2	2	2	0	2	0	60	1	1	1	1	1	1	1	1	1	2	2	1	4	4	2	2	3	3	3	3	3	4	4
1	2	2	3000	1	1	2	2	2	1	6 - HIV/AIDS	2	0	10	2	2	1	2	2	2	2	2	2	0	#NULL!	0	61	3	3	3	2	1	1	2	2	1	1	1	1	4	4	1	2	3	3	3	3	3	4	4
1	2	2	1000	2	2	2	2	1	1	6 - HIV/AIDS	2	0	13	2	2	1	2	2	2	2	2	2	0	#NULL!	0	62	2	2	4	3	1	2	2	1	2	1	2	2	4	4	1	2	4	4	4	4	3	4	4
6	1	1	6000	1	1	2	2	1	1	6 - HIV/AIDS	2	0	1	2	2	1	2	2	2	2	2	2	0	0	0	63	1	1	1	1	1	1	1	1	1	1	1	1	4	4	1	2	4	4	4	4	4	5	5
4	2	1	2500	1	1	2	2	2	1	6 - HIV/AIDS	2	0	15	2	2	1	2	2	2	2	2	2	0	0	0	64	2	2	1	1	1	1	1	1	1	1	1	1	3	5	1	1	3	4	4	4	4	4	4
5	5	1	3000	1	1	2	2	1	1	6 - HIV/AIDS	2	0	10	2	2	1	2	2	2	2	2	2	0	0	0	65	1	1	1	1	1	1	1	1	1	1	1	1	4	5	1	4	4	4	4	4	4	5	5
1	5	2	3000	1	2	1	2	1	1	6 - HIV/AIDS	2	0	5	2	2	1	2	2	2	2	2	2	0	0	0	66	1	1	1	1	1	3	3	3	1	1	1	1	3	3	1	2	3	3	3	3	3	3	4
5	2	1	3000	1	1	2	2	1	1	6 - HIV/AIDS	2	0	13	2	2	1	2	2	2	2	2	2	0	0	0	67	1	1	1	1	1	1	1	1	1	1	1	1	4	5	2	4	4	4	5	5	4	5	5
1	3	2	1000	2	2	2	2	1	1	8 - Mental illness	1	3	1	1	2	2	2	2	2	1	2	1	0	#NULL!	0	68	4	5	4	5	4	4	4	4	5	5	5	5	4	4	1	4	3	3	4	3	3	3	3
6	1	2	1000	1	1	1	1	1	1	8 - Mental illness	2	0	24	2	2	2	2	2	2	1	2	2	3	20	3	69	3	5	4	3	3	3	4	4	4	4	4	4	3	4	3	4	4	3	3	4	2	2	2
6	2	1	4000	1	1	1	1	2	1	8 - Mental illness	2	0	4	2	2	2	2	2	2	1	2	2	0	0	0	70	3	3	3	3	3	3	3	3	3	3	3	3	3	3	3	3	3	2	2	2	2	2	2
3	1	2	3000	2	2	2	2	2	1	8 - Mental illness	2	0	0	2	2	2	2	2	2	1	2	2	0	#NULL!	0	71	5	5	4	4	4	4	4	4	1	1	1	1	5	2	2	3	5	3	2	4	4	2	3
6	1	2	1000	1	1	1	2	1	1	8 - Mental illness	2	0	7	2	2	2	2	2	2	1	2	2	0	0	0	72	5	5	5	5	2	2	2	2	5	5	5	5	5	4	3	5	3	4	2	5	5	4	3
1	3	2	1000	2	2	2	2	1	1	8 - Mental illness	2	0	0	2	2	2	2	2	2	1	2	2	0	#NULL!	0	73	4	4	4	4	3	3	3	3	3	3	3	3	4	4	2	3	4	4	3	3	3	3	2
5	4	2	1000	1	1	1	2	2	1	8 - Mental illness	2	0	2	1	2	2	2	2	2	1	2	2	0	#NULL!	0	74	2	3	3	2	2	2	1	1	2	2	2	2	3	3	3	3	4	2	2	4	4	2	3
6	2	1	5000	1	1	1	2	1	1	8 - Mental illness	2	0	1	2	2	2	2	2	2	1	2	2	0	0	0	75	4	4	4	4	3	3	4	4	1	1	2	2	4	4	3	4	1	2	2	1	2	2	3
6	2	1	6000	1	1	1	2	2	1	8 - Mental illness	2	0	4	1	2	2	2	2	2	1	2	2	0	0	0	76	1	1	1	1	2	1	1	2	1	1	1	1	5	5	1	2	1	1	1	1	2	5	5
2	1	2	3000	2	2	2	2	2	1	8 - Mental illness	1	2	6	1	1	2	2	2	2	1	2	2	0	0	0	77	3	4	4	3	3	4	4	3	2	3	3	2	4	5	2	2	4	3	3	2	2	2	3
6	1	2	8000	1	1	2	2	1	1	8 - Mental illness	2	0	7	1	2	2	2	2	2	1	2	2	3	15	3	78	5	5	5	5	3	3	4	4	2	1	1	2	4	4	4	3	4	4	3	3	3	3	3
4	2	2	3000	1	1	1	2	2	2	8 - Mental illness	2	0	6	1	2	2	2	2	2	1	2	2	0	#NULL!	1	79	2	1	1	2	2	2	3	3	2	2	3	3	3	2	4	4	4	4	4	3	4	1	1
6	3	1	5000	1	1	1	2	1	1	8 - Mental illness	1	1	14	1	1	2	2	2	2	1	2	2	0	0	0	80	1	1	1	1	1	1	2	2	1	1	1	1	5	5	5	4	1	2	1	1	1	5	5
5	2	2	3000	1	1	1	2	1	1	8 - Mental illness	2	0	5	2	2	2	2	2	2	1	2	2	0	#NULL!	1	81	2	2	2	2	1	1	4	4	1	1	1	1	4	4	1	1	2	2	1	1	1	2	2
1	2	2	1000	2	2	2	2	2	1	8 - Mental illness	2	0	5	2	2	2	2	2	2	1	2	2	0	0	0	82	4	4	3	3	1	1	1	1	1	1	1	1	4	4	2	2	4	3	3	4	3	2	2
2	2	2	2000	1	1	2	2	1	1	7 - Cancer	2	0	3	1	2	2	1	2	2	2	2	2	0	0	0	83	1	1	1	1	1	1	1	1	1	1	1	1	5	5	3	3	4	4	4	4	4	4	4
2	2	2	1000	1	2	1	2	1	1	7 - Cancer	2	0	2	2	2	2	1	2	2	2	2	2	0	0	0	84	2	1	2	2	1	1	2	2	1	1	1	1	4	3	2	2	3	3	4	3	3	2	3
3	2	2	2000	2	2	2	2	2	1	7 - Cancer	1	1	6	1	2	1	1	2	2	2	2	2	0	0	0	85	2	2	2	3	2	3	3	3	2	2	2	2	4	1	4	5	2	3	3	4	3	1	2
5	2	1	5000	1	1	1	2	1	1	7 - Cancer	1	1	1	1	2	2	1	2	2	2	2	1	0	0	0	86	1	1	1	1	1	2	1	2	2	2	1	1	4	4	3	5	3	4	4	4	3	4	5
5	2	2	4000	2	2	2	2	1	1	7 - Cancer	2	0	1	1	2	2	1	2	2	2	2	2	0	0	0	87	3	3	1	1	3	1	1	1	1	1	1	1	3	2	3	4	3	5	4	3	2	3	1
3	3	2	1500	1	1	2	2	2	1	9 - Others	2	0	6	2	2	2	2	2	2	1	2	2	0	#NULL!	0	88	1	1	1	1	1	1	1	1	1	2	1	1	4	5	3	4	5	5	5	5	5	5	5
4	2	1	4400	1	1	1	2	2	1	8 - Mental illness	2	0	1	2	2	2	2	2	2	1	2	2	0	#NULL!	0	89	1	1	1	1	1	3	1	1	1	1	1	1	3	4	1	3	3	4	4	5	5	5	5
6	1	2	1000	2	2	2	2	1	1	8 - Mental illness	2	0	1	2	2	2	2	2	2	1	2	2	0	#NULL!	0	90	2	2	1	2	1	2	2	5	1	2	2	1	2	2	1	4	2	3	4	2	4	3	4
6	1	2	1000	2	2	2	2	2	1	8 - Mental illness	2	0	9	2	2	2	2	2	2	1	2	2	0	#NULL!	0	91	2	2	1	2	1	2	1	1	1	1	1	1	2	5	3	4	3	3	4	3	4	4	4
3	2	2	1000	2	2	2	2	2	1	8 - Mental illness	2	0	5	2	2	2	2	2	2	1	2	2	0	#NULL!	0	92	2	3	1	3	2	2	1	1	1	1	1	1	1	5	2	4	3	4	3	5	4	3	4
3	4	1	3200	1	1	2	2	1	1	8 - Mental illness	1	1	2	2	2	2	2	2	2	1	2	2	0	0	0	93	1	1	1	1	1	1	1	1	1	1	1	1	4	5	4	5	5	5	4	5	2	4	5
5	1	2	3000	1	2	1	1	2	1	8 - Mental illness	2	0	11	2	2	2	2	2	2	1	2	2	0	#NULL!	0	94	3	1	2	3	1	1	4	3	1	1	1	1	2	3	1	3	3	4	2	2	3	4	5
1	2	2	1000	2	2	2	2	1	1	8 - Mental illness	2	0	4	2	2	2	2	2	2	1	2	2	0	#NULL!	0	95	3	1	2	2	2	2	3	2	3	1	1	1	3	4	3	4	3	4	3	3	4	3	4
1	2	2	2000	1	2	1	2	2	1	9 - Others	2	0	7	1	2	2	2	2	2	2	2	1	0	#NULL!	0	96	1	2	2	1	4	3	4	3	2	1	1	2	4	2	3	4	4	1	2	3	4	3	2
3	2	1	1200	1	1	2	2	1	1	1 - Hypertension	2	0	6	2	2	2	2	2	2	2	1	1	0	#NULL!	0	97	1	1	2	2	1	2	2	1	2	2	1	1	3	2	3	4	3	3	5	3	4	1	2
2	2	1	1500	2	2	2	2	1	1	3 - DM	1	1	17	2	2	2	2	2	1	2	2	1	0	0	0	98	1	1	1	1	1	2	2	1	1	1	1	1	3	2	2	2	3	2	3	3	2	2	2
2	2	2	1000	1	2	1	2	1	1	2 - CHF	2	0	3	2	1	2	2	2	2	2	2	2	0	#NULL!	0	99	3	2	3	2	2	1	2	1	1	2	2	1	2	2	3	2	4	2	4	2	4	3	2
6	2	1	7071	1	1	2	2	1	2	3 - DM	1	1	2	2	2	2	2	2	1	2	2	1	0	#NULL!	0	100	1	1	1	1	1	1	1	1	1	1	1	1	4	5	3	4	3	4	3	4	5	5	5
1	2	2	1000	2	2	2	2	2	1	1 - Hypertension	1	1	7	2	1	2	2	2	2	2	2	1	0	#NULL!	0	101	1	2	2	1	2	2	1	1	2	2	2	2	2	2	1	5	1	4	2	2	3	2	3
2	3	2	3000	1	1	2	2	1	1	9 - Others	2	0	6	2	2	2	2	2	2	2	2	1	0	#NULL!	0	102	3	2	2	2	1	1	1	3	3	3	2	2	2	2	3	4	2	3	3	1	2	2	3
4	1	2	1000	1	1	2	2	2	1	4 - Asthma	2	0	13	2	2	2	2	1	2	2	2	2	0	#NULL!	0	103	1	2	1	1	1	1	1	1	2	2	2	2	2	2	3	4	2	1	1	3	3	2	2
1	1	1	2000	1	2	1	2	1	2	3 - DM	2	0	7	2	2	2	2	2	1	2	2	2	0	#NULL!	0	104	1	1	1	1	1	1	1	1	1	1	1	1	4	4	1	1	2	2	3	3	2	3	3
1	3	2	2000	1	1	2	2	1	1	1 - Hypertension	2	0	5	2	1	2	2	2	2	2	2	2	0	#NULL!	0	105	2	2	2	3	2	1	1	2	2	2	1	2	4	2	3	2	2	3	2	2	2	2	3
6	2	1	8000	1	1	1	1	2	1	3 - DM	1	1	5	2	2	2	2	2	1	2	2	1	1	#NULL!	1	107	2	3	3	2	2	2	2	2	2	2	2	2	5	5	4	4	5	5	4	4	4	5	5
1	2	2	3000	1	1	2	2	1	2	2 - CHF	2	0	1	2	1	2	2	2	2	2	2	2	0	#NULL!	0	108	1	3	1	1	2	3	2	3	2	1	2	1	4	3	1	3	3	2	1	3	5	2	1
1	2	1	3000	1	1	2	2	1	1	3 - DM	2	0	10	2	2	2	2	2	1	2	2	2	0	#NULL!	0	109	1	1	1	1	2	1	2	2	3	1	1	1	2	2	1	3	3	2	3	3	1	2	3
3	1	2	1000	1	1	2	2	1	1	6 - HIV/AIDS	1	1	15	2	2	1	2	2	2	2	2	1	0	0	0	110	1	1	1	1	1	2	1	1	1	1	1	1	4	3	2	1	3	3	3	2	2	3	3
3	4	2	1000	1	1	1	2	2	2	6 - HIV/AIDS	1	1	15	2	2	1	2	2	1	2	2	2	0	#NULL!	0	111	1	2	2	4	1	1	1	1	1	1	1	1	4	4	2	2	3	4	3	3	2	3	3
3	5	2	1500	1	1	2	2	1	1	6 - HIV/AIDS	2	0	13	1	2	1	2	2	2	2	2	2	0	0	0	112	2	1	1	1	1	1	1	1	1	1	1	1	5	5	3	3	5	5	5	5	5	5	5
3	2	2	1000	1	1	1	2	2	1	6 - HIV/AIDS	2	0	10	2	2	1	2	2	2	2	2	2	0	#NULL!	0	113	1	1	1	1	1	1	1	1	1	2	2	1	5	5	5	5	5	4	4	5	5	4	4
4	5	1	7000	1	1	1	1	1	1	6 - HIV/AIDS	2	0	10	2	2	1	2	2	2	2	2	2	0	#NULL!	0	114	1	1	1	1	1	1	1	1	1	1	1	1	4	4	1	2	5	5	4	5	5	5	5
6	2	1	9056	1	1	1	1	1	1	6 - HIV/AIDS	2	0	13	2	2	1	2	2	2	2	2	2	0	#NULL!	0	115	1	1	1	1	1	1	1	1	1	1	1	1	5	5	1	1	5	5	5	5	5	5	5
3	2	2	5000	1	1	1	1	1	1	6 - HIV/AIDS	2	0	6	2	2	1	2	2	2	2	2	2	0	0	0	116	1	1	1	1	1	2	2	1	1	1	1	1	5	5	1	1	1	1	1	1	1	5	5
4	1	2	1000	1	1	1	1	1	1	6 - HIV/AIDS	2	0	17	2	2	1	2	2	2	2	2	2	0	0	0	117	1	1	1	1	1	1	1	1	1	1	1	1	5	5	1	1	5	5	3	4	5	5	5
5	2	1	3574	1	1	2	2	1	1	7 - Cancer	2	0	1	1	2	2	1	2	2	2	2	2	0	0	0	118	1	1	1	1	2	1	2	2	2	1	2	1	4	4	4	1	3	3	3	2	3	5	4
3	2	2	1000	1	2	1	2	1	1	6 - HIV/AIDS	2	0	1	1	2	2	1	2	2	2	2	2	0	#NULL!	0	119	2	2	1	2	2	2	2	2	2	2	2	2	2	2	2	3	3	3	4	2	3	2	2
3	2	2	4000	1	1	1	2	1	2	7 - Cancer	2	0	2	1	2	2	1	2	2	2	2	2	0	#NULL!	0	120	1	1	2	2	1	1	1	1	1	2	1	2	3	2	3	4	2	4	4	2	3	1	2
6	2	1	4000	1	1	1	1	1	1	7 - Cancer	2	0	1	1	2	2	1	2	2	2	2	2	0	#NULL!	0	122	2	1	1	2	5	4	5	4	2	2	2	2	3	2	2	3	3	3	1	1	4	2	3
4	2	2	1000	1	1	1	2	1	1	7 - Cancer	2	0	1	2	2	2	1	2	2	2	2	2	0	0	0	123	2	1	1	1	2	2	1	1	2	2	1	1	2	2	5	5	1	4	1	1	5	3	3
3	2	2	2000	1	1	1	2	2	1	3 - DM	2	0	6	2	2	2	2	2	1	2	2	2	0	#NULL!	0	124	2	2	1	2	2	2	2	1	3	3	2	2	4	3	5	5	3	5	5	5	5	3	3
1	2	2	1000	2	2	2	2	2	1	1 - Hypertension	1	2	10	2	1	2	2	2	2	2	2	1	0	#NULL!	0	125	1	1	1	2	1	1	2	1	2	2	1	1	3	1	4	4	1	1	2	2	2	1	1
2	2	2	3000	1	1	1	2	1	1	1 - Hypertension	1	1	7	1	1	2	2	2	2	2	2	1	0	#NULL!	0	126	2	2	1	4	4	2	4	2	1	1	1	1	4	4	1	1	3	3	4	4	2	2	3
4	5	1	3000	1	1	1	2	2	1	1 - Hypertension	1	2	13	1	1	2	2	1	2	2	2	1	0	#NULL!	0	127	1	1	1	2	2	2	1	1	2	2	3	3	2	2	4	3	2	3	5	5	5	3	3
1	2	2	4000	1	1	1	2	1	1	3 - DM	2	0	5	1	2	2	2	2	1	2	2	2	0	0	1	128	2	2	1	1	1	1	2	2	1	1	1	1	3	3	2	2	2	2	5	5	5	5	4
6	2	1	2500	1	1	1	2	1	1	3 - DM	1	1	15	1	1	2	2	2	1	2	2	1	0	#NULL!	0	129	1	1	1	2	1	1	2	1	1	1	1	1	1	1	3	3	2	1	1	1	1	4	4
1	1	2	1000	2	2	2	2	1	1	8 - Mental illness	2	0	7	1	2	2	2	2	2	1	2	2	0	0	0	130	5	5	5	4	4	4	4	5	4	5	5	5	2	2	2	2	2	2	2	2	3	3	4
4	2	2	1000	1	2	1	2	1	1	8 - Mental illness	1	0	10	2	2	2	2	2	2	1	2	2	0	#NULL!	0	131	2	2	3	2	2	3	3	3	4	2	2	2	3	4	2	2	5	2	3	3	2	1	1
3	1	2	1000	1	1	1	2	2	2	8 - Mental illness	2	0	7	2	2	2	2	2	2	1	2	2	0	0	0	132	2	2	3	3	2	2	2	2	2	2	2	2	2	2	4	4	4	4	4	5	5	5	5
4	1	1	2000	1	1	1	2	1	1	8 - Mental illness	1	1	8	1	2	2	2	2	2	1	1	2	0	#NULL!	0	133	2	2	1	1	2	2	1	1	2	2	3	3	4	4	2	3	2	2	2	2	2	2	2
1	2	2	1000	1	2	1	2	2	2	8 - Mental illness	1	1	10	1	1	2	2	2	2	1	2	2	0	#NULL!	0	134	3	3	3	3	3	2	2	3	3	3	1	1	1	1	4	2	1	1	1	3	3	4	4
2	2	2	4000	1	1	1	2	1	1	1 - Hypertension	1	2	15	1	1	2	2	2	2	2	1	2	1	#NULL!	1	135	1	1	1	1	1	2	2	2	1	1	1	1	3	3	1	4	3	1	1	1	1	2	2
1	2	2	1000	2	2	2	2	2	2	2 - CHF	1	1	5	1	1	2	2	2	2	2	2	1	0	#NULL!	0	136	2	2	2	2	1	1	2	2	1	1	1	1	2	2	3	2	2	2	3	3	4	4	2
4	3	2	3000	1	1	1	2	1	1	3 - DM	1	1	12	1	2	2	2	2	1	2	1	2	0	#NULL!	0	137	1	1	1	1	1	1	1	2	2	1	1	2	2	2	2	2	2	2	1	2	2	4	3
1	3	2	2000	1	2	1	2	1	1	1 - Hypertension	1	1	12	1	1	2	2	2	2	2	2	1	0	#NULL!	0	138	2	2	2	1	2	1	1	1	1	1	1	1	2	2	2	2	2	2	2	2	2	1	1
2	2	2	5000	1	1	1	2	2	2	9 - Others	1	1	2	1	1	2	2	2	2	2	2	1	0	0	1	139	4	4	2	2	2	2	3	3	4	4	4	4	2	2	2	2	3	3	3	3	4	4	3
1	2	2	1000	1	2	1	2	1	1	1 - Hypertension	1	2	15	1	1	2	2	2	2	2	1	1	0	0	0	140	1	2	2	2	4	4	4	4	4	4	1	1	2	2	3	3	2	2	2	2	2	1	1
4	2	2	8000	1	1	1	2	1	1	6 - HIV/AIDS	2	0	10	2	2	1	2	2	2	2	2	2	0	0	0	141	1	1	1	1	1	1	1	1	1	1	1	1	5	5	2	2	4	4	4	4	4	5	5
4	4	2	5000	1	1	2	2	1	1	6 - HIV/AIDS	2	0	12	2	2	1	2	2	2	2	2	2	0	0	0	142	1	1	1	1	1	1	1	1	1	1	1	1	5	4	2	1	4	4	4	4	4	5	5
3	5	2	1500	1	2	1	2	1	1	6 - HIV/AIDS	2	0	15	2	2	1	2	2	2	2	2	2	0	2	0	143	2	1	1	1	3	2	3	1	1	1	1	1	5	5	1	1	4	4	4	4	3	5	5
4	2	2	1000	1	1	1	1	1	1	6 - HIV/AIDS	2	0	5	2	2	1	2	2	2	2	2	2	0	0	0	144	1	1	1	1	3	3	3	3	1	1	1	1	5	5	1	1	4	4	5	3	3	5	5
5	5	2	2000	1	1	2	2	1	1	6 - HIV/AIDS	2	0	13	2	2	1	2	2	2	2	2	2	0	#NULL!	0	145	1	1	1	1	1	1	2	1	1	1	1	1	5	5	3	1	5	5	1	5	5	5	5
3	5	2	1500	1	2	1	2	1	1	6 - HIV/AIDS	2	0	15	2	2	1	2	2	2	2	2	2	0	0	2	146	2	1	2	1	3	2	3	1	1	1	1	1	5	5	1	1	4	4	4	4	4	5	5
5	2	2	2700	1	1	1	1	1	1	6 - HIV/AIDS	1	1	11	2	2	1	2	2	2	2	2	1	0	0	0	147	1	1	1	1	1	1	1	1	1	1	1	1	5	5	1	1	4	4	4	4	4	5	5
3	3	2	2000	2	2	2	2	1	1	7 - Cancer	2	0	1	1	2	2	1	2	2	2	2	2	0	0	0	148	1	1	1	1	4	1	4	1	1	1	1	1	4	3	1	1	4	5	5	3	4	2	3
3	2	2	5000	1	1	1	1	1	1	6 - HIV/AIDS	1	1	9	1	2	1	2	2	2	2	2	1	0	0	1	149	1	1	1	1	1	1	1	1	1	1	5	1	1	1	3	5	5	5	5	4	5	4	4
3	2	2	3000	1	1	1	1	1	1	6 - HIV/AIDS	2	0	10	2	2	1	2	2	2	2	2	2	0	0	0	150	1	1	1	1	2	2	2	2	1	1	1	1	4	5	2	1	5	4	5	5	5	5	4
5	1	1	2600	1	1	1	2	1	1	8 - Mental illness	2	0	23	2	2	2	2	2	2	1	2	2	0	0	0	151	2	2	2	2	2	2	2	2	2	2	2	2	4	4	1	2	3	3	3	3	4	2	5
3	1	2	800	1	1	2	2	1	1	8 - Mental illness	2	0	20	2	2	2	2	2	2	1	2	2	0	0	1	152	5	2	2	2	3	2	3	3	1	2	2	2	3	4	1	2	3	3	3	3	3	2	3
1	4	2	1000	2	2	2	2	1	1	8 - Mental illness	2	0	3	2	2	2	2	2	2	1	2	2	0	#NULL!	1	153	2	2	2	2	1	2	1	2	2	2	1	1	3	4	3	3	4	3	3	3	3	4	3
5	2	1	7000	1	1	1	2	1	1	8 - Mental illness	2	0	1	2	2	2	2	2	2	1	2	2	0	#NULL!	0	154	1	1	1	1	1	1	1	1	1	1	1	1	4	4	2	1	3	3	3	3	3	4	3
1	2	2	3000	2	2	2	2	1	1	8 - Mental illness	2	0	1	2	2	2	2	2	2	1	2	2	0	0	1	155	1	1	1	1	2	2	1	1	1	1	1	1	4	5	1	1	3	3	4	3	3	4	4
2	2	2	3000	2	2	2	2	2	1	8 - Mental illness	2	0	3	2	2	2	2	2	2	1	2	2	0	0	0	156	4	3	2	2	4	4	4	4	2	2	2	2	2	4	3	4	3	3	3	3	3	2	2
4	2	1	5358	1	1	2	2	1	1	3 - DM	2	0	10	2	2	2	2	2	1	2	2	2	0	#NULL!	0	157	1	1	1	1	3	3	4	2	2	2	2	2	4	2	3	4	2	3	3	1	2	5	3
2	2	2	1000	1	1	2	2	2	1	3 - DM	2	0	20	2	2	2	2	2	1	2	2	2	0	#NULL!	0	158	1	1	1	1	3	3	3	1	1	1	1	1	3	3	3	3	4	3	3	3	3	3	3
3	1	2	200	1	1	2	2	1	1	3 - DM	1	1	12	2	2	1	2	2	1	2	2	2	0	#NULL!	0	159	1	2	1	3	2	2	3	1	2	2	2	1	1	2	5	3	3	2	2	3	2	3	1
5	1	1	4200	1	1	2	2	2	1	3 - DM	2	0	16	1	2	2	2	2	1	2	2	2	0	#NULL!	0	160	1	1	1	1	2	1	1	1	1	2	2	1	4	4	1	3	3	3	3	3	3	3	2
3	2	2	5000	1	1	1	2	2	1	3 - DM	2	0	3	2	2	2	2	2	1	2	2	2	0	#NULL!	0	161	2	3	1	2	2	2	3	1	2	2	2	1	4	4	3	3	3	3	4	3	3	4	4
3	2	2	3000	1	2	1	2	1	1	3 - DM	2	0	10	2	2	2	2	2	1	2	2	2	0	#NULL!	0	162	1	1	1	1	2	2	3	3	1	3	3	1	4	4	1	2	3	3	3	3	3	4	3
4	2	2	6000	1	1	2	2	2	1	3 - DM	2	0	2	2	2	2	2	2	1	2	2	2	0	#NULL!	0	164	1	1	1	1	1	1	1	1	1	1	1	1	5	5	1	2	4	4	4	4	3	3	4
1	2	2	1500	1	1	2	2	2	1	3 - DM	2	0	3	2	2	2	2	2	1	2	2	2	0	0	0	165	1	1	1	5	1	1	2	1	2	1	1	1	3	4	1	3	4	3	3	3	2	4	4
3	4	2	1000	2	2	2	2	2	1	1 - Hypertension	1	1	4	2	2	2	2	2	2	2	2	1	0	#NULL!	0	166	5	5	1	1	4	4	4	4	1	1	5	5	2	2	3	4	1	1	2	3	3	3	3
3	5	1	1400	1	1	1	2	1	1	1 - Hypertension	2	0	8	2	2	2	2	2	2	2	2	1	0	#NULL!	0	167	2	2	1	1	1	1	1	1	1	1	1	1	4	4	5	5	3	4	5	5	5	3	3
3	1	1	1490	1	1	2	2	1	1	1 - Hypertension	1	1	8	2	2	2	2	2	2	2	1	1	0	#NULL!	0	168	1	1	1	1	1	1	1	1	1	1	1	1	1	4	1	4	4	4	4	4	4	3	2
1	4	2	500	2	2	2	2	1	1	7 - Cancer	2	0	1	1	2	2	1	2	2	2	2	2	0	#NULL!	0	169	2	1	1	1	1	1	1	1	1	1	1	1	3	4	2	4	4	3	3	3	4	2	3
1	5	2	500	2	2	2	2	1	1	7 - Cancer	2	0	1	1	2	2	1	2	2	2	2	2	0	0	0	170	2	1	1	1	1	1	1	1	1	1	1	1	2	2	3	3	3	3	3	3	3	3	2
4	2	2	1000	1	1	2	2	1	1	7 - Cancer	2	0	6	1	2	2	1	2	2	2	2	2	0	#NULL!	0	171	2	1	1	1	2	2	2	2	1	1	1	1	4	4	2	3	4	4	3	3	4	3	3
1	2	2	1000	2	2	2	2	1	1	7 - Cancer	2	0	1	1	2	2	1	2	2	2	2	2	0	#NULL!	0	172	3	1	1	1	1	1	1	1	2	1	1	1	3	3	3	3	3	3	3	3	4	2	1
1	2	2	1000	2	2	2	2	1	1	7 - Cancer	2	0	1	1	2	2	1	2	2	2	2	2	0	#NULL!	0	173	1	1	1	1	2	2	2	2	2	2	2	2	3	3	3	3	3	3	3	3	3	1	2
3	2	1	1100	2	2	2	2	1	1	7 - Cancer	2	0	1	1	2	2	1	2	2	2	2	2	0	#NULL!	0	174	2	1	1	1	1	1	1	1	2	1	1	1	3	3	3	4	3	4	2	2	3	1	2
3	4	2	1000	1	1	1	2	1	1	7 - Cancer	2	0	1	1	2	2	1	2	2	2	2	2	0	#NULL!	1	175	1	1	1	1	1	1	1	1	1	1	1	1	4	4	4	4	4	4	4	4	4	2	3
5	2	1	3500	1	1	1	1	1	1	7 - Cancer	1	1	3	2	1	2	1	2	2	2	2	2	0	#NULL!	0	176	2	1	1	1	3	2	2	3	1	1	1	1	4	4	1	2	3	2	3	3	4	3	3
2	2	2	1000	1	2	1	2	2	2	3 - DM	1	1	5	2	1	2	2	2	1	2	2	2	0	#NULL!	1	177	2	2	1	1	2	2	2	2	1	1	1	1	2	2	2	2	1	2	2	2	3	3	4
3	2	1	2000	1	1	1	2	2	2	7 - Cancer	2	0	1	1	2	2	1	2	2	2	2	2	0	#NULL!	0	178	3	3	2	2	2	2	3	3	4	4	4	4	5	5	1	1	4	2	2	2	2	2	1
1	3	2	1000	1	1	1	2	2	2	3 - DM	1	1	15	1	1	2	2	2	1	2	2	1	0	0	0	179	3	3	3	3	4	4	4	1	4	4	3	2	1	1	3	4	2	2	2	2	2	1	2
4	2	1	4000	1	1	1	2	1	1	6 - HIV/AIDS	2	0	5	1	2	1	2	2	2	2	2	1	0	#NULL!	0	180	5	5	4	4	4	4	5	5	4	2	2	4	2	2	1	4	2	2	2	2	2	1	1
1	2	2	1000	2	1	2	2	1	1	1 - Hypertension	1	1	10	1	1	2	2	2	2	2	1	1	0	#NULL!	0	181	2	2	2	3	3	4	4	3	1	1	1	1	4	2	2	2	2	2	2	1	2	2	2
[truncated: 31 more columns]
